# Supplementary material for: GestuRe and ACtion Exemplar (GRACE) video database: stimuli for research on manners of human locomotion and iconic gestures
Source: Behav Res Methods. 2017 Sep 15;50(3):1270–84. doi: 10.3758/s13428-017-0942-2 (PMC5990570; doi:10.3758/s13428-017-0942-2)
Supplement: Supplementary file 1 — (PDF 6.33 KB) [file 13428_2017_942_MOESM1_ESM.ac]

# Experiment 1

# Inter-rater reliability

# Install and load the IRR package
install.packages("irr")
library(irr)

# Compute Kendall's W for each set of ratings
kendall(rating1, correct = TRUE)
#...etc
kendall(rating26, correct = TRUE)

# Kendall's W descriptives

Wtotal = c(0.725,0.767,0.775,0.785,0.725,0.709,0.54,0.65,0.752,0.702,0.702,0.734,0.737,0.616,0.806,0.8,0.751,0.714,0.789,0.72,0.596,0.678,0.68,0.697,0.765,0.805)
mean(Wtotal)
sd(Wtotal)
min(Wtotal)
max(Wtotal)

# Comparison of match ratings

# Matches between iconic gestures and actios VS. Mismatches between iconic gestures and actions
wilcox.test(rating~as.factor(match),conf.int=TRUE)

# Matches between iconic gestures and actios VS. neutral score of 4 on our seven-point scale
with(subset(data,data$match==1),wilcox.test(rating, conf.int=TRUE, alternative = "two.sided", mu=4))

# Mismatches between iconic gestures and actions VS. neutral score of 4 on our seven-point scale
with(subset(data,data$match==0),wilcox.test(rating, conf.int=TRUE, alternative = "two.sided", mu=4))

# Match ratings for each individual action pair VS. neutral score of 4 on our seven-point scale 
with(subset(pairmatch,pairmatch$pair==1),wilcox.test(rating, conf.int=TRUE, alternative = "two.sided", mu=4))
#...etc
with(subset(pairmatch,pairmatch$pair==13),wilcox.test(rating, conf.int=TRUE, alternative = "two.sided", mu=4))

# Mismatch ratings for each individual action pair VS. neutral score of 4 on our seven-point scale 
with(subset(pairmismatch,pairmismatch$pair==1),wilcox.test(rating, conf.int=TRUE, alternative = "two.sided", mu=4))
#...etc
with(subset(pairmismatch,pairmismatch$pair==13),wilcox.test(rating, conf.int=TRUE, alternative = "two.sided", mu=4))

# Experiment 2

# Inter-rater reliability

# Install and load the IRR package
install.packages("irr")
library(irr)

# Compute Kendall's W for the ratings
kendall(ratings, correct = TRUE)

# Comparison of similarity ratings

# Different actors performing the same action VS. Same actors performing different actions
wilcox.test(rating~as.factor(similarity),conf.int=TRUE)

# Different actors performing the same action VS. neutral score of 4 on our seven-point scale
with(subset(data,data$similarity==1),wilcox.test(rating, conf.int=TRUE, alternative = "two.sided", mu=4))

# Same actors performing different actions VS. neutral score of 4 on our seven-point scale
with(subset(data,data$similarity==0),wilcox.test(rating, conf.int=TRUE, alternative = "two.sided", mu=4))

# Match ratings for each individual action pair VS. neutral score of 4 on our seven-point scale 
with(subset(pairsimilar,pairsimilar$pair==1),wilcox.test(rating, conf.int=TRUE, alternative = "two.sided", mu=4))
#...etc
with(subset(pairsimilar,pairsimilar$pair==13),wilcox.test(rating, conf.int=TRUE, alternative = "two.sided", mu=4))

# Mismatch ratings for each individual action pair VS. neutral score of 4 on our seven-point scale 
with(subset(pairdissimilar,pairdissimilar$pair==1),wilcox.test(rating, conf.int=TRUE, alternative = "two.sided", mu=4))
#...etc
with(subset(pairdissimilar,pairdissimilar$pair==13),wilcox.test(rating, conf.int=TRUE, alternative = "two.sided", mu=4))

# Experiment 3

# Inter-rater reliability

# Install and load the IRR package
install.packages("irr")
library(irr)

# Compute Kendall's W for each set of ratings
kendall(rating1, correct = TRUE)
#...etc
kendall(rating25, correct = TRUE)

Wtotal = c(0.684,0.36,0.614,0.531,0.415,0.422,0.598,0.682,0.566,0.516,0.598,0.439,0.272,0.401,0.553,0.483,0.607,0.678,0.498,0.347,0.402,0.467,0.466,0.629,0.675)
mean(Wtotal)
sd(Wtotal)
min(Wtotal)
max(Wtotal)

# Descriptive statistics of the similarity rating matrix

grand_total = c(2.38,4.23,1.43,1.57,2.00,2.68,1.48,1.10,1.95,1.38,2.23,1.95,1.86,3.67,1.74,2.23,1.89,1.43,1.62,1.48,2.19,1.26,3.95,2.19,2.24,
                2.29,1.95,2.09,3.33,4.86,1.81,2.16,3.24,2.59,2.10,3.90,3.00,4.89,3.05,2.11,3.18,2.52,1.57,2.19,5.53,1.76,3.81,4.10,1.95,
                1.24,1.71,1.38,1.95,1.38,1.48,2.33,1.57,2.58,1.62,1.58,2.38,1.52,4.11,1.90,1.43,1.48,1.62,1.57,2.36,2.43,1.84,2.90,
                1.38,5.14,3.33,1.62,1.38,2.05,4.05,4.00,2.58,3.43,1.81,4.14,1.24,3.67,2.86,1.57,4.84,2.76,1.29,2.32,3.62,1.68,
                1.19,1.43,3.33,4.27,2.84,1.16,2.14,2.14,1.43,2.00,1.57,3.38,2.16,1.90,5.42,1.67,1.29,3.19,1.62,1.67,2.29,
                4.43,1.53,1.42,2.00,4.52,3.48,2.90,4.05,2.05,6.10,1.24,4.81,3.32,1.57,4.57,3.48,1.38,2.63,4.05,1.95,
                2.05,1.81,2.57,2.48,3.41,3.33,4.41,5.43,4.00,1.19,3.90,3.10,1.67,3.16,4.95,1.68,3.57,3.95,2.67,
                3.32,2.68,1.57,2.29,4.14,2.48,1.58,1.48,1.67,1.52,1.95,3.91,1.67,2.14,5.81,1.37,2.00,2.05,
                2.82,1.57,1.62,2.19,1.43,1.79,1.38,3.76,1.29,1.81,4.05,1.43,1.71,2.14,1.24,1.76,1.62,
                1.81,4.24,3.71,2.43,2.67,2.33,1.43,2.67,3.90,2.32,3.10,1.86,1.52,2.19,1.71,3.26,
                2.24,1.90,3.76,1.73,3.84,1.38,2.58,1.90,1.42,2.76,3.27,1.67,1.81,4.33,1.62,
                4.29,2.47,2.67,3.05,1.52,2.81,3.33,2.14,5.29,2.89,1.33,2.95,1.90,2.19,
                3.10,2.71,2.19,1.33,3.71,3.91,2.05,4.16,3.29,2.42,3.23,2.73,3.16,
                3.29,4.33,1.48,4.95,3.58,1.48,2.68,3.29,2.36,2.52,6.63,1.86,
                2.62,1.33,3.05,2.38,1.91,1.90,3.84,1.90,3.43,2.90,2.71,
                1.68,4.53,3.62,1.48,3.71,3.77,1.52,2.33,4.19,2.19,
                1.59,1.71,2.10,1.76,1.32,2.43,1.76,1.62,3.43,
                5.38,1.76,2.62,3.23,1.71,2.86,5.00,2.81,
                1.38,4.86,2.10,1.90,1.95,3.42,4.76,
                1.48,2.00,2.71,1.62,1.29,1.89,
                2.43,1.53,2.81,2.50,2.33,
                1.38,3.90,2.95,1.86,
                2.52,2.36,2.19,
                2.47,2.77,
                1.52)
mean(grand_total)
sd(grand_total)
min(grand_total)
max(grand_total)

# Experiment 4

# Correlations 

# Delete responses where participants typed an "X", as this indicates they could not come up with a description
data_without_x = subset(data, description!="x")
head(data_without_x)

# Correlation between number of words in a description and rated difficulty of coming up with a description
cor.test(data_without_x$rating, data_without_x$no_words)

# Correlation between number of content words in a description and rated difficultu of coming up with a description
cor.test(data_without_x$rating, data_without_x$no_stems)
